# Supplementary material for: Identifying Patients at Risk of Acute Kidney Injury among Patients Receiving Immune Checkpoint Inhibitors: A Machine Learning Approach
Source: Diagnostics (Basel). 2022 Dec 14;12(12):3157. doi: 10.3390/diagnostics12123157 (PMC9776989; doi:10.3390/diagnostics12123157)
Supplement: Supplementary file 1 [file diagnostics-12-03157-s001.zip]

Archive with 1 entries (1 files):
- diagnostics-2038417-supplementary.pdf
